# Supplementary material for: miR-129 Regulates Yak Intramuscular Preadipocyte Proliferation and Differentiation through the PI3K/AKT Pathway
Source: Int J Mol Sci. 2024 Jan 3;25(1):632. doi: 10.3390/ijms25010632 (PMC10779486; doi:10.3390/ijms25010632)
Supplement: Supplementary file 1 [file ijms-25-00632-s001.zip]

Archive with 1 entries (1 files):
- ijms-2750253-supplementary.xlsx
