# Supplementary material for: miR-129 Regulates Yak Intramuscular Preadipocyte Proliferation and Differentiation through the PI3K/AKT Pathway
Source: Int J Mol Sci. 2024 Jan 3;25(1):632. doi: 10.3390/ijms25010632 (PMC10779486; doi:10.3390/ijms25010632)
Supplement: Supplementary file 1 [file ijms-25-00632-s001.zip › ijms-2750253-supplementary.xlsx]

## Sheet: Table S1
Category	Term	Count	%	PValue	Genes	List Total	Pop Hits	Pop Total	Fold Enrichment	Bonferroni	Benjamini	FDR
KEGG_PATHWAY	bom05200:Pathways in cancer	16	5.73477	0.00332796	NCOA1, GSK3B, CTBP2, ROCK1, FZD4, ETS1, RUNX1, BMP2, APC, RPS6KB1, GNAQ, EP300, IL6ST, CALM1, SKP1, RUNX1T1	113	541	8829	2.31077	0.496767	0.231146	0.231146
KEGG_PATHWAY	bom03013:Nucleocytoplasmic transport	7	2.50896	0.00334476	NUP50, SUMO2, KPNA6, XPO7, NXT2, TNPO1, IPO7	113	115	8829	4.75591	0.498512	0.231146	0.231146
KEGG_PATHWAY	bom04921:Oxytocin signaling pathway	8	2.86738	0.0033662	RYR2, CACNB4, ROCK1, CAMK4, CACNA2D1, GNAQ, CACNA1C, CALM1	113	154	8829	4.05884	0.500729	0.231146	0.231146
KEGG_PATHWAY	bom04720:Long-term potentiation	5	1.79211	0.0130354	CAMK4, GNAQ, EP300, CACNA1C, CALM1	113	72	8829	5.42588	0.932992	0.501983	0.501983
KEGG_PATHWAY	bom05412:Arrhythmogenic right ventricular cardiomyopathy	5	1.79211	0.0143019	RYR2, CACNB4, CDH2, CACNA2D1, CACNA1C	113	74	8829	5.27924	0.948566	0.501983	0.501983
KEGG_PATHWAY	bom04020:Calcium signaling pathway	9	3.22581	0.0146209	RYR2, GDNF, STIM2, CAMK4, GNAQ, PHKG2, CACNA1B, CACNA1C, CALM1	113	252	8829	2.79046	0.951884	0.501983	0.501983
KEGG_PATHWAY	bom04310:Wnt signaling pathway	7	2.50896	0.0231084	GSK3B, CTBP2, APC, FZD4, EP300, MAP3K7, SKP1	113	174	8829	3.14327	0.991902	0.549959	0.549959
KEGG_PATHWAY	bom04727:GABAergic synapse	5	1.79211	0.0282369	GABBR2, GABRB1, CACNA1B, CACNA1C, GLUL	113	91	8829	4.29301	0.997262	0.549959	0.549959
KEGG_PATHWAY	bom04350:TGF-beta signaling pathway	5	1.79211	0.0292405	BMP2, ROCK1, RPS6KB1, EP300, SKP1	113	92	8829	4.24634	0.997787	0.549959	0.549959
KEGG_PATHWAY	bom04360:Axon guidance	7	2.50896	0.0293638	GSK3B, ROCK1, EPHA8, SLIT3, UNC5D, PAK3, LRRC4C	113	184	8829	2.97244	0.997844	0.549959	0.549959
KEGG_PATHWAY	bom04728:Dopaminergic synapse	6	2.15054	0.0307868	GSK3B, GNAQ, CACNA1B, CACNA1C, CALM1, CLOCK	113	138	8829	3.39708	0.998406	0.549959	0.549959
KEGG_PATHWAY	bom04550:Signaling pathways regulating pluripotency of stem cells	6	2.15054	0.0333393	GSK3B, ZFHX3, APC, FZD4, OTX1, IL6ST	113	141	8829	3.3248	0.999074	0.549959	0.549959
KEGG_PATHWAY	bom04371:Apelin signaling pathway	6	2.15054	0.0351124	MEF2A, RYR2, RPS6KB1, CAMK4, GNAQ, CALM1	113	143	8829	3.2783	0.999366	0.549959	0.549959
KEGG_PATHWAY	bom04925:Aldosterone synthesis and secretion	5	1.79211	0.0380303	NR4A2, CAMK4, GNAQ, CACNA1C, CALM1	113	100	8829	3.90664	0.99966	0.549959	0.549959
KEGG_PATHWAY	bom04723:Retrograde endocannabinoid signaling	6	2.15054	0.0448479	GABRB1, GNAQ, CACNA1B, SLC17A6, CACNA1C, MGLL	113	153	8829	3.06403	0.999921	0.549959	0.549959
KEGG_PATHWAY	bom04916:Melanogenesis	5	1.79211	0.0455165	GSK3B, FZD4, GNAQ, EP300, CALM1	113	106	8829	3.68551	0.999932	0.549959	0.549959
KEGG_PATHWAY	bom05217:Basal cell carcinoma	4	1.43369	0.0455851	GSK3B, BMP2, APC, FZD4	113	63	8829	4.96081	0.999933	0.549959	0.549959
KEGG_PATHWAY	bom04261:Adrenergic signaling in cardiomyocytes	6	2.15054	0.0480547	RYR2, CACNB4, CACNA2D1, GNAQ, CACNA1C, CALM1	113	156	8829	3.00511	0.999961	0.549959	0.549959
KEGG_PATHWAY	bom04390:Hippo signaling pathway	6	2.15054	0.0536954	GSK3B, BMP2, APC, FZD4, YWHAB, WWC1	113	161	8829	2.91178	0.999988	0.573122	0.573122
KEGG_PATHWAY	bom04935:Growth hormone synthesis, secretion and action	5	1.79211	0.0566901	SOCS2, GSK3B, GNAQ, EP300, CACNA1C	113	114	8829	3.42687	0.999994	0.573122	0.573122
KEGG_PATHWAY	bom04710:Circadian rhythm	3	1.07527	0.0584251	RORA, CLOCK, SKP1	113	31	8829	7.56123	0.999996	0.573122	0.573122
KEGG_PATHWAY	bom04919:Thyroid hormone signaling pathway	5	1.79211	0.0692081	NCOA1, GSK3B, EP300, MED12L, MED13L	113	122	8829	3.20216	1	0.64804	0.64804
KEGG_PATHWAY	bom04024:cAMP signaling pathway	7	2.50896	0.0856695	GABBR2, RYR2, ROCK1, CAMK4, EP300, CACNA1C, CALM1	113	241	8829	2.26942	1	0.747305	0.747305
KEGG_PATHWAY	bom05033:Nicotine addiction	3	1.07527	0.0872814	GABRB1, CACNA1B, SLC17A6	113	39	8829	6.01021	1	0.747305	0.747305
KEGG_PATHWAY	bom04012:ErbB signaling pathway	4	1.43369	0.0906923	GSK3B, RPS6KB1, NRG2, PAK3	113	84	8829	3.72061	1	0.747305	0.747305
KEGG_PATHWAY	bom05202:Transcriptional misregulation in cancer	6	2.15054	0.0984978	FUT8, ETV1, ETV5, ETV6, RUNX1T1, RUNX1	113	193	8829	2.429	1	0.758184	0.758184

## Sheet: Table S2
Table S2. Small RNA Sequences
Symbol	Sequence
miR-129 mimic	Sense: CUUUUUGCGGUCUGGGCUUGCU
	Antisense: CAAGCCCAGACCGCAAAAAGUU
mimic NC	UCACAACCUCCUAGAAAGAGUAGA
	UCUACUCUUUCUAGGAGGUUGUGA
miR-129 inhibitor	AGCAAGCCCAGACCGCAAAAAG
inhibitor NC	UCUACUCUUUCUAGGAGGUUGUGA

## Sheet: Table S3
Table S3. Primer Information for this Manuscript
Access ID	Gene	Primer sequence(5'-3')		TM(℃)
XM_005902845	PPARγ		F: CCTAAAATACGGCGTGCACG		55
			R: CAGCAAACTCGAACTTGGGC
XM_005893918	c/EBPα		F: GTGGACAAGAACAGCAACGAGTA		60
			R: GCGGTCATTGTCACTGGTCAG
XM_005897078	PGC-1α		F: AATGCAGTGGCCTCAGTACC
			R: CTCTGAGCACGGACGTCTTT
XM_005905364	FASN		F: CGAGTCCCCTGACCACTATCTG
			R:AGGCGTGTGCTCCATGTTCT
XM_005897260	FABP4		F:GGAAAGTCAAGAGCATCGTAAAC
			R:CACCATCTTATCATCCACGAGTT
XM_005911925	AKT1		F:AAGAGGCAGGAGGAGGAGAC
			R:TCTCCTTCACCAGGATCACC
XM_005890586	AKT2		F:CTTCTATGGAGCGGAGATCG
			R:GGTCCCACAAAAGGTCTTCA
XM_005897208	AKT3		F:TGGTTCGAGAGAAGGCAAGT
			R:AAAAACAGCTCTCCCCCATT
XM_014482068	GAPDH		F: GGGTGTGAACCACGAGAAGT
			R: GGTCATAAGTCCCTCCACGA
	miR-129		RT：CTCAACTGGTGTCGTGGAGTC
			GGCAATTCAGTTGAGAGCAAGCC
			F: GCCGAGCTTTTTGCGGTCTG		60
			R: CTCAACTGGTGTCGTGGA
XR_003035828	U6		F: GCTTCGGCAGCACATATACT		60
			R: TTCACGAATTTGCGTGTCAT
